# Supplementary material for: Position-Sensitive Bulk and Surface Element Analysis of Decorated Porcelain Artifacts
Source: Materials (Basel). 2022 Jul 22;15(15):5106. doi: 10.3390/ma15155106 (PMC9330006; doi:10.3390/ma15155106)
Supplement: Supplementary file 1 [file materials-15-05106-s001.zip]

Archive with 1 entries (1 files):
- materials-1808758-supplementary.stl
